# Supplementary material for: Circulating Endocannabinoids and N-Acylethanolamines in Individuals with Cannabis Use Disorder—Preliminary Findings
Source: Brain Sci. 2023 Sep 27;13(10):1375. doi: 10.3390/brainsci13101375 (PMC10605789; doi:10.3390/brainsci13101375)
Supplement: Supplementary file 1 [file brainsci-13-01375-s001.zip]

Archive with 1 entries (1 files):
- brainsci-2608033-supplementary.pdf
